# Supplementary material for: Association Between Volatile Organic Compounds and Circadian Syndrome Among Pre- and Postmenopausal Women
Source: Toxics. 2025 Apr 23;13(5):328. doi: 10.3390/toxics13050328 (PMC12115961; doi:10.3390/toxics13050328)
Supplement: Supplementary file 1 [file toxics-13-00328-s001.zip]

Archive with 1 entries (1 files):
- toxics-3577158-supplementary.pdf
